# Supplementary material for: Estimating population sizes to evaluate progress in conservation of endangered golden lion tamarins (Leontopithecus rosalia)
Source: PLoS One. 2019 Jun 5;14(6):e0216664. doi: 10.1371/journal.pone.0216664 (PMC6550383; doi:10.1371/journal.pone.0216664)
Supplement: S1 Dataset — (XLSX) [file pone.0216664.s002.xlsx]

## Sheet: Sheet1
	Xmin	Xmax	Ymin	Ymax	Detection
	746100	746900	7481400	7482000	N
	746100	746900	7482000	7482600	N
	746100	746900	7485600	7486200	N
	747700	748500	7485600	7486200	P
	748500	749300	7491600	7492200	N
	749300	750100	7483200	7483800	N
	749300	750100	7485600	7486200	P
	750100	750900	7481400	7482000	N
	750100	750900	7486200	7486800	P
	750900	751700	7479600	7480200	N
	750900	751700	7480200	7480800	N
	750900	751700	7485600	7486200	P
	750900	751700	7486200	7486800	P
	750900	751700	7493400	7494000	P
	752500	753300	7485600	7486200	P
	752500	753300	7493400	7494000	N
	753300	754100	7490400	7491000	N
	753300	754100	7491000	7491600	N
	753300	754100	7494000	7494600	N
	754100	754900	7502400	7503000	N
	755700	756500	7503000	7503600	N
	756500	757300	7502400	7503000	N
	757300	758100	7491600	7492200	N
	758100	758900	7492200	7492800	N
	758900	759700	7497600	7498200	P
	758900	759700	7504200	7504800	N
	759700	760500	7498800	7499400	P
	759700	760500	7502400	7503000	N
	760500	761300	7497000	7497600	P
	761300	762100	7495200	7495800	P
	769300	770100	7497000	7497600	P
	769300	770100	7512000	7512600	N
	770100	770900	7510200	7510800	P
	770900	771700	7495800	7496400	P
	770900	771700	7497000	7497600	P
	770900	771700	7512600	7513200	N
	771700	772500	7498200	7498800	P
	771700	772500	7498800	7499400	P
	771700	772500	7513200	7513800	N
	772500	773300	7500000	7500600	P
	773300	774100	7498800	7499400	P
	773300	774100	7500600	7501200	P
	774100	774900	7501800	7502400	P
	774900	775700	7502400	7503000	P
	775700	776500	7510800	7511400	P
	790100	790900	7513200	7513800	N
	798100	798900	7511400	7512000	N
	798100	798900	7512600	7513200	N
	800500	801300	7515000	7515600	P
	743400	744600	7497000	7498000	N
	744600	745800	7500000	7501000	N
	745800	747000	7496000	7497000	N
	747000	748200	7490000	7491000	N
	748200	749400	7494000	7495000	N
	748200	749400	7501000	7502000	N
	749400	750600	7494000	7495000	N
	749400	750600	7502000	7503000	P
	749400	750600	7504000	7505000	P
	749400	750600	7508000	7509000	P
	750600	751800	7499000	7500000	N
	750600	751800	7506000	7507000	P
	750600	751800	7507000	7508000	P
	751800	753000	7498000	7499000	N
	751800	753000	7505000	7506000	P
	751800	753000	7508000	7509000	P
	751800	753000	7509000	7510000	P
	753000	754200	7497000	7498000	N
	754200	755400	7498000	7499000	N
	754200	755400	7506000	7507000	P
	754200	755400	7507000	7508000	P
	754200	755400	7509000	7510000	P
	754200	755400	7511000	7512000	P
	755400	756600	7499000	7500000	N
	755400	756600	7501000	7502000	P
	755400	756600	7505000	7506000	P
	756600	757800	7501000	7502000	N
	756600	757800	7510000	7511000	P
	757800	759000	7502000	7503000	N
	757800	759000	7513000	7514000	N
	759000	760200	7513000	7514000	P
	761400	762600	7500000	7501000	N
	761400	762600	7502000	7503000	P
	762600	763800	7502000	7503000	N
	762600	763800	7511000	7512000	N
	763800	765000	7501000	7502000	P
	765000	766200	7503000	7504000	N
	765000	766200	7514000	7515000	N
	766200	767400	7510000	7511000	N
	766200	767400	7511000	7512000	N
	767400	768600	7515000	7516000	N
	773400	774600	7511000	7512000	P
	774600	775800	7513000	7514000	P
	777000	778200	7504000	7505000	P
	777000	778200	7505000	7506000	P
	778200	779400	7503000	7504000	P
	778200	779400	7506000	7507000	P
	778200	779400	7514000	7515000	P
	778200	779400	7516000	7517000	P
	779400	780600	7503000	7504000	N
	779400	780600	7504000	7505000	P
	779400	780600	7505000	7506000	N
	781800	783000	7512000	7513000	N
	784200	785400	7512000	7513000	N
	785400	786600	7513000	7514000	N
	787800	789000	7506000	7507000	N
	792600	793800	7514000	7515000	N
	795000	796200	7513000	7514000	N
	796200	797400	7510000	7511000	N
	797400	798600	7514000	7515000	N
	802200	803400	7514000	7515000	P
	803400	804600	7516000	7517000	P
	804600	805800	7515000	7516000	P
	804600	805800	7518000	7519000	P
GPS coordinates for corners of quadrats sampled in the 2013-2014 playback survey
of golden lion tamarins conducted by Associação Mico-Leão-Dourado (AMLD). "N" and "P"
represent no detection or detection of golden lion tamarins, respectively.
Quadrats are located in Rio de Janeiro state, Brazil. Do not publish these data
without written permission of AMLD.
